# Supplementary material for: Chronic Ouabain Targets Pore-Forming Claudin-2 and Ameliorates Radiation-Induced Damage to the Rat Intestinal Tissue Barrier
Source: Int J Mol Sci. 2023 Dec 24;25(1):278. doi: 10.3390/ijms25010278 (PMC10778734; doi:10.3390/ijms25010278)
Supplement: Supplementary file 1 [file ijms-25-00278-s001.zip]

Archive with 1 entries (1 files):
- ijms-2729024-supplementary.pdf
